# Supplementary material for: Diisopropyl pyrazine-2,5-dicarboxyl­ate
Source: Acta Crystallogr Sect E Struct Rep Online. 2010 Aug 4;66(Pt 9):o2206. doi: 10.1107/S1600536810029314 (PMC3007933; doi:10.1107/S1600536810029314)
Supplement: Supplementary file 1 [file e-66-o2206-sup1.cif]

##############################################################################
###                                                                        ###
###        Electronic paper (Acta Crystallographica Section E)             ###
###                                                                        ###
##############################################################################
#                                                                            #
# This CIF contains the data in a paper accepted for publication in Acta     #
# Crystallographica Section E. It conforms to the requirements of Notes      #
# for Authors for Section E, and has been peer reviewed under the auspices   #
# of the IUCr Commission on Journals.                                        #
#                                                                            #
# Full details of the Crystallographic Information File format               #
# are given in the paper "The Crystallographic Information File (CIF):       #
# a New Standard Archive File for Crystallography" by S. R. Hall, F. H.      #
# Allen and I. D. Brown [Acta Cryst. (1991), A47, 655-685].                  #
#                                                                            #
# The current version of the core CIF dictionary is obtainable from          #
# ftp://ftp.iucr.org/pub/cif_core.dic. The current version number is 2.4.    #
#                                                                            #
# Software is freely available for graphical display of the structure(s) in  #
# this CIF.  For information consult the CIF home page http://www.iucr.org/  #
# cif/home.html                                                              #
#                                                                            #
# This file may be used for bona fide research purposes within the           #
# scientific community so long as proper attribution is given to the journal # 
# article from which it was obtained.                                        #
#                                                                            #
##############################################################################
                                             
data_global
_audit_creation_method     'from SHELXL-97'
_journal_date_recd_electronic     2010-06-19
_journal_date_accepted     2010-07-22
_journal_name_full     'Acta Crystallographica, Section E'
_journal_year     2010
_journal_volume     66
_journal_issue      9
_journal_page_first     o2206
_journal_page_last     o2206
_journal_paper_category     QO
_journal_coeditor_code     DN2583
_publ_contact_author_name     'Wen-Shi Wu'
_publ_contact_author_address
;
College of Materials Science and Engineering
Huaqiao University
Xiamen, Fujian
361021 People's Republic of China
;
_publ_contact_author_email     wws@hqu.edu.cn
_publ_contact_author_fax     '+86-592-6162225'
_publ_contact_author_phone     '+86-15980998536'
_publ_section_title
;
Diisopropyl pyrazine-2,5-dicarboxylate
;
loop_
    _publ_author_name
    _publ_author_address
    'Xiao-Qing Zhang'
;
College of Materials Science and Engineering
Huaqiao University
Xiamen, Fujian
361021, People's Republic of China
;
    'Wen-Shi Wu'
;
College of Materials Science and Engineering
Huaqiao University
Xiamen, Fujian
361021, People's Republic of China
;
    'Xin-Yu Wang'
;
College of Materials Science and Engineering
Huaqiao University
Xiamen, Fujian
361021, People's Republic of China
;
    'Jian-Hua Ma'
;
College of Materials Science and Engineering
Huaqiao University
Xiamen, Fujian
361021, People's Republic of China
;
data_I
_audit_creation_method     SHELXL-97
_chemical_name_systematic
;
Diisopropyl pyrazine-2,5-dicarboxylate
;
_chemical_name_common     ?
_chemical_formula_moiety     'C12 H16 N2 O4'
_chemical_formula_sum     'C12 H16 N2 O4'
_chemical_formula_weight     252.27
_chemical_melting_point     ?
_symmetry_cell_setting     monoclinic
_symmetry_space_group_name_H-M     'P 21/c'
_symmetry_space_group_name_Hall     '-P 2ybc'
loop_
    _symmetry_equiv_pos_as_xyz
    'x, y, z'
    '-x, y+1/2, -z+1/2'
    '-x, -y, -z'
    'x, -y-1/2, z-1/2'
_cell_length_a     4.78040(10)
_cell_length_b     15.6842(3)
_cell_length_c     9.1877(2)
_cell_angle_alpha     90.00
_cell_angle_beta     104.227(2)
_cell_angle_gamma     90.00
_cell_volume     667.74(2)
_cell_formula_units_Z     2
_cell_measurement_reflns_used     1552
_cell_measurement_theta_min     2.60
_cell_measurement_theta_max     27.74
_cell_measurement_temperature     296(2)
_exptl_crystal_description     block
_exptl_crystal_colour     orange
_exptl_crystal_size_max     0.443
_exptl_crystal_size_mid     0.195
_exptl_crystal_size_min     0.085
_exptl_crystal_density_diffrn     1.255
_exptl_crystal_density_meas     ?
_exptl_crystal_density_method     'not measured'
_exptl_crystal_F_000     268
_exptl_absorpt_coefficient_mu     0.095
_exptl_absorpt_correction_type     none
_exptl_absorpt_process_details     ?
_exptl_absorpt_correction_T_min     ?
_exptl_absorpt_correction_T_max     ?
_exptl_special_details
;
;
_diffrn_ambient_temperature     296(2)
_diffrn_radiation_type     MoK\a
_diffrn_radiation_wavelength     0.71073
_diffrn_radiation_source     'fine-focus sealed tube'
_diffrn_radiation_monochromator     graphite
_diffrn_measurement_device_type     'Bruker P4'
_diffrn_measurement_method     '\w scans'
_diffrn_detector_area_resol_mean     0
_diffrn_reflns_number     10015
_diffrn_reflns_av_R_equivalents     0.0277
_diffrn_reflns_av_sigmaI/netI     0.0176
_diffrn_reflns_theta_min     2.60
_diffrn_reflns_theta_max     26.37
_diffrn_reflns_theta_full     26.37
_diffrn_measured_fraction_theta_max     1.000
_diffrn_measured_fraction_theta_full     1.000
_diffrn_reflns_limit_h_min     -5
_diffrn_reflns_limit_h_max     5
_diffrn_reflns_limit_k_min     0
_diffrn_reflns_limit_k_max     19
_diffrn_reflns_limit_l_min     0
_diffrn_reflns_limit_l_max     11
_diffrn_standards_number     ?
_diffrn_standards_interval_count     ?
_diffrn_standards_interval_time     ?
_diffrn_standards_decay_%     ?
_refine_special_details
;
Refinement of <i>F</i>^2^ against ALL reflections. The weighted <i>R</i>-factor
<i>wR</i> and goodness of fit <i>S</i> are based on <i>F</i>^2^, conventional
<i>R</i>-factors <i>R</i> are based on <i>F</i>, with <i>F</i> set to zero for
negative <i>F</i>^2^. The threshold expression of <i>F</i>^2^ >
\s(<i>F</i>^2^) is used only for calculating <i>R</i>-factors(gt) <i>etc</i>.
and is not relevant to the choice of reflections for refinement.
<i>R</i>-factors based on <i>F</i>^2^ are statistically about twice as large
as those based on <i>F</i>, and <i>R</i>- factors based on ALL data will be
even larger.
;
_reflns_number_total     1361
_reflns_number_gt     969
_reflns_threshold_expression     I>2\s(I)
_refine_ls_structure_factor_coef     Fsqd
_refine_ls_matrix_type     full
_refine_ls_R_factor_all     0.0656
_refine_ls_R_factor_gt     0.0476
_refine_ls_wR_factor_gt     0.1339
_refine_ls_wR_factor_ref     0.1484
_refine_ls_goodness_of_fit_ref     1.071
_refine_ls_restrained_S_all     1.071
_refine_ls_number_reflns     1361
_refine_ls_number_parameters     84
_refine_ls_number_restraints     0
_refine_ls_hydrogen_treatment     constr
_refine_ls_weighting_scheme     calc
_refine_ls_weighting_details
         'calc w=1/[\s^2^(Fo^2^)+(0.0658P)^2^+0.1415P] where P=(Fo^2^+2Fc^2^)/3'
_atom_sites_solution_hydrogens     geom
_atom_sites_solution_primary     direct
_atom_sites_solution_secondary     difmap
_refine_ls_shift/su_max     0.000
_refine_ls_shift/su_mean     0.000
_refine_diff_density_max     0.215
_refine_diff_density_min     -0.159
_refine_ls_extinction_method     none
_refine_ls_extinction_coef     ?
loop_
    _atom_type_symbol
    _atom_type_description
    _atom_type_scat_dispersion_real
    _atom_type_scat_dispersion_imag
    _atom_type_scat_source
    'C' 'C' 0.0033 0.0016
                         'International Tables Vol C Tables 4.2.6.8 and 6.1.1.4'
    'H' 'H' 0.0000 0.0000
                         'International Tables Vol C Tables 4.2.6.8 and 6.1.1.4'
    'N' 'N' 0.0061 0.0033
                         'International Tables Vol C Tables 4.2.6.8 and 6.1.1.4'
    'O' 'O' 0.0106 0.0060
                         'International Tables Vol C Tables 4.2.6.8 and 6.1.1.4'
_computing_data_collection     'XSCANS (Bruker, 1999)'
_computing_cell_refinement     'XSCANS (Bruker, 1999'
_computing_data_reduction     'SHELXTL (Sheldrick, 2008)'
_computing_structure_solution     'SHELXS97 (Sheldrick, 2008)'
_computing_structure_refinement     'SHELXL97 (Sheldrick, 2008)'
_computing_molecular_graphics     'SHELXTL (Sheldrick, 2008)'
_computing_publication_material     'SHELXTL (Sheldrick, 2008)'
loop_
    _atom_site_type_symbol
    _atom_site_label
    _atom_site_fract_x
    _atom_site_fract_y
    _atom_site_fract_z
    _atom_site_U_iso_or_equiv
    _atom_site_adp_type
    _atom_site_calc_flag
    _atom_site_refinement_flags
    _atom_site_occupancy
    _atom_site_disorder_assembly
    _atom_site_disorder_group
    O O1 0.2207(3) 0.61807(8) 0.76556(16) 0.0760(5) Uani d . 1 . .
    O O2 0.0875(4) 0.48234(10) 0.7742(2) 0.0932(6) Uani d . 1 . .
    N N1 0.4741(4) 0.58450(9) 0.54265(18) 0.0671(5) Uani d . 1 . .
    C C1 0.3667(4) 0.52028(10) 0.6052(2) 0.0563(5) Uani d . 1 . .
    C C2 0.6071(4) 0.56289(12) 0.4371(2) 0.0683(5) Uani d . 1 . .
    H H2A 0.6858 0.6058 0.3898 0.082 Uiso calc R 1 . .
    C C3 0.2104(4) 0.53794(12) 0.7251(2) 0.0625(5) Uani d . 1 . .
    C C4 0.0807(5) 0.64177(14) 0.8860(2) 0.0803(6) Uani d . 1 . .
    H H4A -0.0748 0.6011 0.8864 0.096 Uiso calc R 1 . .
    C C5 -0.0461(8) 0.72695(18) 0.8468(4) 0.1229(11) Uani d . 1 . .
    H H5A -0.1475 0.7443 0.9200 0.184 Uiso calc R 1 . .
    H H5B -0.1781 0.7249 0.7494 0.184 Uiso calc R 1 . .
    H H5C 0.1046 0.7672 0.8454 0.184 Uiso calc R 1 . .
    C C6 0.2971(8) 0.6359(3) 1.0299(3) 0.1457(15) Uani d . 1 . .
    H H6A 0.2050 0.6437 1.1108 0.219 Uiso calc R 1 . .
    H H6B 0.4403 0.6795 1.0346 0.219 Uiso calc R 1 . .
    H H6C 0.3877 0.5809 1.0384 0.219 Uiso calc R 1 . .
loop_
    _atom_site_aniso_label
    _atom_site_aniso_U_11
    _atom_site_aniso_U_22
    _atom_site_aniso_U_33
    _atom_site_aniso_U_12
    _atom_site_aniso_U_13
    _atom_site_aniso_U_23
    O1 0.0981(11) 0.0603(8) 0.0829(9) -0.0050(7) 0.0476(8) -0.0104(6)
    O2 0.1167(13) 0.0701(9) 0.1115(13) -0.0127(8) 0.0640(11) -0.0055(8)
    N1 0.0815(11) 0.0508(8) 0.0747(10) -0.0003(7) 0.0303(8) -0.0029(7)
    C1 0.0563(10) 0.0523(9) 0.0600(10) 0.0013(7) 0.0139(8) -0.0013(7)
    C2 0.0830(13) 0.0535(10) 0.0758(12) -0.0043(9) 0.0334(11) -0.0006(9)
    C3 0.0650(11) 0.0580(10) 0.0671(11) 0.0028(8) 0.0209(9) 0.0002(8)
    C4 0.1000(16) 0.0706(12) 0.0855(15) -0.0042(11) 0.0519(13) -0.0096(10)
    C5 0.173(3) 0.0914(18) 0.124(2) 0.0344(19) 0.075(2) -0.0047(16)
    C6 0.141(3) 0.231(4) 0.0736(17) 0.040(3) 0.0424(18) 0.000(2)
_geom_special_details
;
All e.s.d.'s (except the e.s.d. in the dihedral angle between two l.s. planes)
are estimated using the full covariance matrix. The cell e.s.d.'s are taken
into account individually in the estimation of e.s.d.'s in distances, angles
and torsion angles; correlations between e.s.d.'s in cell parameters are only
used when they are defined by crystal symmetry. An approximate (isotropic)
treatment of cell e.s.d.'s is used for estimating e.s.d.'s involving l.s.
planes.
;
loop_
    _geom_bond_atom_site_label_1
    _geom_bond_atom_site_label_2
    _geom_bond_site_symmetry_2
    _geom_bond_distance
    _geom_bond_publ_flag
    O1 C3 . 1.308(2) ?
    O1 C4 . 1.474(2) ?
    O2 C3 . 1.200(2) ?
    N1 C1 . 1.324(2) ?
    N1 C2 . 1.327(2) ?
    C1 C2 3_666 1.376(2) ?
    C1 C3 . 1.500(3) ?
    C2 H2A . 0.9300 ?
    C4 C6 . 1.468(4) ?
    C4 C5 . 1.475(4) ?
    C4 H4A . 0.9800 ?
    C5 H5A . 0.9600 ?
    C5 H5B . 0.9600 ?
    C5 H5C . 0.9600 ?
    C6 H6A . 0.9600 ?
    C6 H6B . 0.9600 ?
    C6 H6C . 0.9600 ?
loop_
    _geom_angle_atom_site_label_1
    _geom_angle_atom_site_label_2
    _geom_angle_atom_site_label_3
    _geom_angle_site_symmetry_1
    _geom_angle_site_symmetry_3
    _geom_angle
    _geom_angle_publ_flag
    C3 O1 C4 . . 117.61(15) ?
    C1 N1 C2 . . 115.43(15) ?
    N1 C1 C2 . 3_666 121.76(17) ?
    N1 C1 C3 . . 119.62(15) ?
    C2 C1 C3 3_666 . 118.62(16) ?
    N1 C2 C1 . 3_666 122.82(17) ?
    N1 C2 H2A . . 118.6 ?
    C1 C2 H2A 3_666 . 118.6 ?
    O2 C3 O1 . . 125.35(18) ?
    O2 C3 C1 . . 121.35(17) ?
    O1 C3 C1 . . 113.29(16) ?
    C6 C4 O1 . . 108.1(2) ?
    C6 C4 C5 . . 115.6(3) ?
    O1 C4 C5 . . 106.28(18) ?
    C6 C4 H4A . . 108.9 ?
    O1 C4 H4A . . 108.9 ?
    C5 C4 H4A . . 108.9 ?
    C4 C5 H5A . . 109.5 ?
    C4 C5 H5B . . 109.5 ?
    H5A C5 H5B . . 109.5 ?
    C4 C5 H5C . . 109.5 ?
    H5A C5 H5C . . 109.5 ?
    H5B C5 H5C . . 109.5 ?
    C4 C6 H6A . . 109.5 ?
    C4 C6 H6B . . 109.5 ?
    H6A C6 H6B . . 109.5 ?
    C4 C6 H6C . . 109.5 ?
    H6A C6 H6C . . 109.5 ?
    H6B C6 H6C . . 109.5 ?
loop_
    _geom_torsion_atom_site_label_1
    _geom_torsion_atom_site_label_2
    _geom_torsion_atom_site_label_3
    _geom_torsion_atom_site_label_4
    _geom_torsion_site_symmetry_1
    _geom_torsion_site_symmetry_2
    _geom_torsion_site_symmetry_3
    _geom_torsion_site_symmetry_4
    _geom_torsion
    _geom_torsion_publ_flag
    N1 C1 C3 O1 . . . . -6.0(3) ?
