# Supplementary material for: Diisopropyl pyrazine-2,5-dicarboxyl­ate
Source: Acta Crystallogr Sect E Struct Rep Online. 2010 Aug 4;66(Pt 9):o2206. doi: 10.1107/S1600536810029314 (PMC3007933; doi:10.1107/S1600536810029314)
Supplement: Supplementary file 2 [file e-66-o2206-Isup2.hkl]

#
# h,k,l, Fc-squared, Fo-squared, sigma(Fo-squared) and status flag
#
data_I
_shelx_title ' I         P2(1)/c      R = 0.05'
_shelx_refln_list_code          4
_shelx_F_calc_maximum       97.12
_exptl_crystal_F_000       268.00
_reflns_d_resolution_high  0.8001
 
loop_
 _symmetry_equiv_pos_as_xyz
 'x, y, z'
 '-x, y+1/2, -z+1/2'
 '-x, -y, -z'
 'x, -y-1/2, z-1/2'
 
_cell_length_a     4.7804
_cell_length_b    15.6842
_cell_length_c     9.1877
_cell_angle_alpha  90.000
_cell_angle_beta  104.227
_cell_angle_gamma  90.000
 
_shelx_F_squared_multiplier     1.000
 
loop_
 _refln_index_h
 _refln_index_k
 _refln_index_l
 _refln_F_squared_calc
 _refln_F_squared_meas
 _refln_F_squared_sigma
 _refln_observed_status
   1   0   0      139.53       99.27      2.67 o
   2   0   0        0.12        0.14      0.15 o
   3   0   0        6.17        5.19      0.28 o
   4   0   0        0.96        0.55      0.36 o
   5   0   0        3.14        3.43      0.70 o
   1   1   0      986.10     1030.27     14.22 o
   2   1   0        0.93        0.11      0.09 o
   3   1   0       22.90       26.50      0.47 o
   4   1   0        1.19        1.77      0.28 o
   5   1   0        0.89        0.89      0.35 o
   0   2   0     3998.56     3991.89     60.04 o
   1   2   0      712.78      639.51      6.85 o
   2   2   0        6.89        8.83      0.46 o
   3   2   0        2.66        1.18      0.15 o
   4   2   0        8.18        6.07      0.40 o
   5   2   0        3.81        4.26      0.55 o
   1   3   0     1391.37     1277.26      9.40 o
   2   3   0       66.76       65.10      0.75 o
   3   3   0       44.24       44.54      0.91 o
   4   3   0        6.35        5.32      0.36 o
   5   3   0        2.09        1.62      0.63 o
   0   4   0       28.43       19.83      0.37 o
   1   4   0      387.71      401.06      2.62 o
   2   4   0      117.43      109.12      1.04 o
   3   4   0       35.92       44.10      0.65 o
   4   4   0       22.54       21.81      0.73 o
   5   4   0        2.08        1.67      0.42 o
   1   5   0      413.61      403.23      3.09 o
   2   5   0       82.05       91.87      0.83 o
   3   5   0       40.41       40.97      0.60 o
   4   5   0       10.29       10.52      0.52 o
   5   5   0        0.24        0.84      0.43 o
   0   6   0       48.93       49.34      0.67 o
   1   6   0      439.35      403.83      3.05 o
   2   6   0       33.13       39.08      0.55 o
   3   6   0       29.48       28.56      0.63 o
   4   6   0       15.72       10.58      0.52 o
   5   6   0        0.00        0.34      0.40 o
   1   7   0       35.13       35.01      0.44 o
   2   7   0       40.91       42.42      0.48 o
   3   7   0        1.43        1.37      0.21 o
   4   7   0        0.00        0.30      0.27 o
   5   7   0        1.57        2.23      0.89 o
   0   8   0      496.64      584.87      5.41 o
   1   8   0      511.09      525.39      3.71 o
   2   8   0       32.17       38.78      0.55 o
   3   8   0        3.42        2.47      0.23 o
   4   8   0        0.00        0.22      0.27 o
   5   8   0        0.20        0.88      0.55 o
   1   9   0      203.23      214.79      1.61 o
   2   9   0        7.79        7.26      0.25 o
   3   9   0        3.70        5.70      0.30 o
   4   9   0        0.05        0.28      0.19 o
   5   9   0        1.06        1.41      0.53 o
   0  10   0        0.07        0.19      0.12 o
   1  10   0       11.35       12.88      0.27 o
   2  10   0        3.77        4.15      0.25 o
   3  10   0        1.21        0.36      0.21 o
   4  10   0        0.68        0.48      0.22 o
   1  11   0       91.55       98.41      1.39 o
   2  11   0       67.25       72.36      1.03 o
   3  11   0        8.07        9.29      0.47 o
   4  11   0        4.57        5.70      0.49 o
   0  12   0       15.63       16.13      0.66 o
   1  12   0       46.01       43.20      0.75 o
   2  12   0      100.07      105.69      1.37 o
   3  12   0        1.01        1.03      0.29 o
   4  12   0        0.00        0.21      0.33 o
   1  13   0        1.05        0.31      0.25 o
   2  13   0       78.65       84.52      1.41 o
   3  13   0        1.99        2.42      0.37 o
   4  13   0        1.18        1.27      0.40 o
   0  14   0        1.14        0.42      0.28 o
   1  14   0        1.14        1.02      0.26 o
   2  14   0       36.27       35.93      0.95 o
   3  14   0        1.30        1.22      0.41 o
   4  14   0        0.85        0.91      0.45 o
   1  15   0        4.15        5.82      0.44 o
   2  15   0       31.81       30.83      0.96 o
   3  15   0        7.08        6.41      0.86 o
   0  16   0        1.74        0.90      0.41 o
   1  16   0        0.17        0.26      0.32 o
   2  16   0        1.13        1.08      0.38 o
   3  16   0        0.84        0.56      0.43 o
   1  17   0        0.10        0.00      0.32 o
   2  17   0        1.76        1.23      0.42 o
   0  18   0        4.86        5.11      0.84 o
   1  18   0        0.86        1.46      0.49 o
   2  18   0        2.55        3.43      0.59 o
   1  19   0        0.72        1.48      0.53 o
  -5   1   1        5.18        6.53      0.67 o
  -4   1   1       14.50       13.84      0.63 o
  -3   1   1        9.84        9.68      0.40 o
  -2   1   1      580.32      568.87      5.25 o
  -1   1   1      174.35      170.18      1.80 o
   0   1   1      484.54      455.65      4.48 o
   1   1   1     9432.94     9847.14    110.45 o
   2   1   1        0.18        0.05      0.07 o
   3   1   1        6.05        7.12      0.31 o
   4   1   1        0.02        0.10      0.24 o
   5   1   1        1.19        0.39      0.49 o
  -5   2   1        0.52        0.63      0.32 o
  -4   2   1       36.56       34.78      0.73 o
  -3   2   1       48.49       45.90      1.06 o
  -2   2   1      183.75      171.52      1.44 o
  -1   2   1     1765.44     1652.66     15.26 o
   0   2   1     2153.79     2129.73     20.56 o
   1   2   1       83.88       90.08      1.03 o
   2   2   1       41.65       46.31      0.54 o
   3   2   1       22.54       21.84      0.45 o
   4   2   1        0.16        0.17      0.23 o
   5   2   1        0.84        0.92      0.87 o
  -5   3   1        0.04        0.40      0.31 o
  -4   3   1        4.67        3.28      0.34 o
  -3   3   1      170.88      156.97      1.49 o
  -2   3   1        0.00        0.04      0.08 o
  -1   3   1      171.50      163.64      1.66 o
   0   3   1     2873.15     2812.16     30.10 o
   1   3   1      475.08      491.39      4.43 o
   2   3   1       10.64        9.18      0.24 o
   3   3   1        0.01        0.13      0.13 o
   4   3   1        7.09        8.98      1.18 o
   5   3   1        1.85        0.77      0.72 o
  -5   4   1        0.98        1.61      0.50 o
  -4   4   1        7.48        9.72      0.39 o
  -3   4   1       16.91       15.26      0.40 o
  -2   4   1      196.94      181.92      1.97 o
  -1   4   1      301.81      300.68      2.11 o
   0   4   1        0.00       -0.11      0.11 o
   1   4   1       96.22       87.42      0.75 o
   2   4   1       59.69       60.83      0.75 o
   3   4   1        5.50        6.55      0.43 o
   4   4   1        4.38        3.21      0.52 o
   5   4   1        1.60        1.56      0.55 o
  -5   5   1        0.07        0.01      0.36 o
  -4   5   1        0.00        0.00      0.19 o
  -3   5   1      138.82      134.58      1.42 o
  -2   5   1      161.49      160.55      1.43 o
  -1   5   1       27.80       30.51      0.34 o
   0   5   1       79.31       97.78      0.80 o
   1   5   1      175.73      172.48      1.33 o
   2   5   1      139.41      140.25      1.49 o
   3   5   1        0.01        0.73      0.23 o
   4   5   1       12.13       11.47      0.68 o
   5   5   1        2.42        2.01      0.63 o
  -5   6   1        1.95        1.00      0.41 o
  -4   6   1        3.24        3.60      0.31 o
  -3   6   1        4.95        6.62      0.30 o
  -2   6   1       35.16       43.13      0.53 o
  -1   6   1      597.58      605.70      4.44 o
   0   6   1      152.51      157.37      1.14 o
   1   6   1       23.58       23.80      0.32 o
   2   6   1        8.86       12.37      0.29 o
   3   6   1        2.73        1.96      0.22 o
   4   6   1        2.65        3.49      0.35 o
   5   6   1        0.56        0.57      0.54 o
  -5   7   1        0.52        0.69      0.44 o
  -4   7   1        2.66        2.00      0.31 o
  -3   7   1       52.96       57.74      0.81 o
  -2   7   1       42.67       41.63      0.55 o
  -1   7   1      620.82      635.99      4.82 o
   0   7   1      568.42      582.51      3.79 o
   1   7   1       16.57       23.58      0.36 o
   2   7   1      227.21      205.60      1.83 o
   3   7   1        0.06       -0.15      0.15 o
   4   7   1        6.06        8.03      0.51 o
   5   7   1        0.43        0.23      0.52 o
  -5   8   1        9.12       11.84      0.83 o
  -4   8   1        0.23        0.11      0.26 o
  -3   8   1       11.30       11.26      0.45 o
  -2   8   1        6.56        3.65      0.20 o
  -1   8   1       79.14       74.04      0.64 o
   0   8   1       44.29       37.57      0.41 o
   1   8   1       36.59       32.40      0.45 o
   2   8   1       74.55       81.62      0.90 o
   3   8   1        0.97        0.34      0.14 o
   4   8   1        0.26       -0.05      0.18 o
   5   8   1        0.02        0.32      0.55 o
  -5   9   1        0.37        0.18      0.47 o
  -4   9   1        0.31       -0.06      0.27 o
  -3   9   1        3.07        3.89      0.31 o
  -2   9   1        0.74        0.84      0.14 o
  -1   9   1       21.61       25.92      0.43 o
   0   9   1       58.94       68.49      0.74 o
   1   9   1       42.94       40.19      0.50 o
   2   9   1        2.51        1.82      0.30 o
   3   9   1        1.10        0.54      0.18 o
   4   9   1        0.12       -0.20      0.20 o
  -5  10   1       10.67       12.24      0.89 o
  -4  10   1        0.00       -0.13      0.19 o
  -3  10   1        4.58        6.45      0.44 o
  -2  10   1       15.41       13.26      0.43 o
  -1  10   1       21.27       19.24      0.34 o
   0  10   1      173.39      179.10      1.53 o
   1  10   1        7.73        7.45      0.23 o
   2  10   1      108.35      112.50      1.40 o
   3  10   1        4.28        5.09      0.44 o
   4  10   1        0.09        0.28      0.23 o
  -4  11   1        6.36        7.37      0.54 o
  -3  11   1        1.48        0.50      0.26 o
  -2  11   1        9.23        7.71      0.33 o
  -1  11   1       34.36       26.56      0.42 o
   0  11   1       89.05       87.94      0.90 o
   1  11   1       12.08       11.41      0.36 o
   2  11   1       38.65       33.48      0.77 o
   3  11   1       10.65       11.32      0.51 o
   4  11   1        0.24        0.18      0.31 o
  -4  12   1        0.12        0.19      0.33 o
  -3  12   1       14.27       11.44      0.59 o
  -2  12   1        3.23        3.36      0.29 o
  -1  12   1      246.97      221.26      1.96 o
   0  12   1        1.15        0.86      0.17 o
   1  12   1       11.20       10.24      0.66 o
   2  12   1       70.28       64.75      1.25 o
   3  12   1       13.60       13.78      0.66 o
   4  12   1        0.02       -0.32      0.32 o
  -4  13   1        4.41        5.34      0.60 o
  -3  13   1        3.80        5.04      0.45 o
  -2  13   1        0.91        1.02      0.24 o
  -1  13   1      173.86      179.35      2.29 o
   0  13   1        5.08        6.48      0.32 o
   1  13   1        1.18        0.82      0.21 o
   2  13   1       13.34       16.36      0.65 o
   3  13   1       19.68       17.00      0.78 o
   4  13   1        0.68        0.31      0.42 o
  -4  14   1        0.26        0.17      0.37 o
  -3  14   1        0.30        0.05      0.29 o
  -2  14   1       37.23       36.42      1.12 o
  -1  14   1       81.17       84.60      1.50 o
   0  14   1        5.94        5.05      0.33 o
   1  14   1        0.33        0.27      0.23 o
   2  14   1        0.53       -0.05      0.29 o
   3  14   1       16.29       17.04      0.76 o
  -3  15   1        4.22        3.79      0.56 o
  -2  15   1        0.03        0.55      0.34 o
  -1  15   1        5.64        4.63      0.46 o
   0  15   1        0.24        0.11      0.25 o
   1  15   1        0.06        0.21      0.27 o
   2  15   1        0.61        0.62      0.34 o
   3  15   1        0.67        0.24      0.37 o
  -3  16   1        0.18        0.20      0.43 o
  -2  16   1       14.06       14.43      0.81 o
  -1  16   1       18.22       17.33      0.74 o
   0  16   1        7.53        8.77      0.48 o
   1  16   1        3.42        3.74      0.46 o
   2  16   1        0.51        0.43      0.38 o
   3  16   1        1.66        1.05      0.47 o
  -2  17   1        1.89        1.45      0.51 o
  -1  17   1        3.24        3.61      0.48 o
   0  17   1        0.96        1.70      0.35 o
   1  17   1        2.02        2.05      0.42 o
   2  17   1        0.05        0.47      0.41 o
  -2  18   1        0.32        1.19      0.54 o
  -1  18   1        0.92        0.64      0.39 o
   0  18   1        0.89        1.02      0.44 o
   1  18   1        1.06        1.55      0.45 o
   2  18   1        0.06        0.11      0.43 o
  -1  19   1        0.46        0.52      0.43 o
   0  19   1        1.50        0.58      0.47 o
   1  19   1        5.92        8.25      0.69 o
  -5   0   2       13.39       16.65      1.20 o
  -4   0   2       31.13       30.03      1.16 o
  -3   0   2      128.35      124.07      1.57 o
  -2   0   2       67.26       62.36      1.10 o
  -1   0   2     1849.09     1866.73     18.65 o
   0   0   2      176.66      146.50      2.08 o
   1   0   2     5252.61     5223.00     67.06 o
   2   0   2     1238.54     1241.14     12.64 o
   3   0   2        5.92        4.43      0.42 o
   4   0   2        0.25        0.68      0.48 o
   5   0   2        0.00       -0.36      0.93 o
  -5   1   2        0.01       -0.17      0.31 o
  -4   1   2        3.36        1.95      0.28 o
  -3   1   2       88.21       87.67      0.82 o
  -2   1   2       14.56       14.43      0.25 o
  -1   1   2      811.47      849.46      7.99 o
   0   1   2      743.75      685.80      5.32 o
   1   1   2      740.14      700.03      6.61 o
   2   1   2       57.13       61.32      0.73 o
   3   1   2        3.56        4.64      0.34 o
   4   1   2        4.17        5.86      0.52 o
   5   1   2        0.00       -0.31      0.66 o
  -5   2   2        2.37        3.46      0.42 o
  -4   2   2        7.35        8.84      0.43 o
  -3   2   2       41.87       43.08      0.57 o
  -2   2   2       91.97       97.62      0.82 o
  -1   2   2      306.76      306.99      2.42 o
   0   2   2      161.89      196.30      1.64 o
   1   2   2     1341.44     1270.39     11.81 o
   2   2   2      412.74      392.79      3.41 o
   3   2   2        0.01       -0.09      0.16 o
   4   2   2        0.12        0.00      0.39 o
   5   2   2        0.41        0.54      0.53 o
  -5   3   2        0.18        0.73      0.33 o
  -4   3   2        1.14        2.01      0.23 o
  -3   3   2      100.89       99.48      1.11 o
  -2   3   2      104.72       87.05      0.76 o
  -1   3   2      427.11      420.21      2.94 o
   0   3   2      254.66      253.65      2.09 o
   1   3   2      195.07      193.19      1.92 o
   2   3   2        1.53        2.06      0.14 o
   3   3   2       10.88       10.68      0.39 o
   4   3   2        7.35        9.74      0.76 o
   5   3   2        0.01       -0.15      0.54 o
  -5   4   2        0.70        1.32      0.34 o
  -4   4   2        3.67        2.65      0.26 o
  -3   4   2       13.29       16.72      0.45 o
  -2   4   2      205.55      205.81      1.55 o
  -1   4   2        5.14        4.08      0.11 o
   0   4   2      787.50      741.50      5.50 o
   1   4   2      245.43      241.66      1.99 o
   2   4   2       78.63       74.53      0.89 o
   3   4   2        3.07        5.47      0.38 o
   4   4   2        1.22        2.93      0.53 o
   5   4   2        1.85        2.62      0.64 o
  -5   5   2        0.97        0.75      0.42 o
  -4   5   2        2.92        3.78      0.27 o
  -3   5   2       34.52       33.91      0.54 o
  -2   5   2       86.84       84.24      0.76 o
  -1   5   2       48.54       48.15      0.60 o
   0   5   2       78.93       70.15      0.72 o
   1   5   2        2.66        2.22      0.10 o
   2   5   2       25.15       23.71      0.51 o
   3   5   2        0.24        1.16      0.22 o
   4   5   2        0.14        0.10      0.28 o
   5   5   2        0.01        0.33      0.81 o
  -5   6   2        1.25        1.10      0.52 o
  -4   6   2        0.06        0.07      0.18 o
  -3   6   2        1.57        2.20      0.21 o
  -2   6   2      388.33      397.86      2.69 o
  -1   6   2        5.47        8.30      0.24 o
   0   6   2      360.72      355.99      2.30 o
   1   6   2       38.40       35.89      0.41 o
   2   6   2       20.57       18.19      0.38 o
   3   6   2       33.63       26.38      0.61 o
   4   6   2        0.46        0.54      0.40 o
   5   6   2        1.71        1.50      0.58 o
  -5   7   2        1.85        1.78      0.51 o
  -4   7   2       13.05       13.22      0.49 o
  -3   7   2        3.24        2.01      0.21 o
  -2   7   2       87.51       94.05      0.90 o
  -1   7   2        3.27        4.19      0.20 o
   0   7   2      274.23      313.83      2.13 o
   1   7   2      102.79       96.04      1.00 o
   2   7   2        0.54        0.63      0.13 o
   3   7   2        6.82        9.22      0.33 o
   4   7   2        0.10        0.07      0.26 o
   5   7   2        0.06       -0.24      0.71 o
  -5   8   2        2.44        3.26      0.54 o
  -4   8   2        0.11        0.21      0.25 o
  -3   8   2        1.21        1.48      0.20 o
  -2   8   2       33.50       36.65      0.50 o
  -1   8   2       31.56       28.24      0.40 o
   0   8   2      461.94      461.44      3.05 o
   1   8   2       13.70       16.49      0.40 o
   2   8   2        0.19        0.05      0.11 o
   3   8   2        8.74        9.51      0.34 o
   4   8   2        0.51        0.05      0.22 o
  -5   9   2        6.83        5.97      0.78 o
  -4   9   2       49.08       49.28      1.07 o
  -3   9   2        5.56        3.60      0.29 o
  -2   9   2       55.95       59.98      0.76 o
  -1   9   2       11.00       13.61      0.29 o
   0   9   2        1.74        2.14      0.14 o
   1   9   2       32.73       31.43      0.50 o
   2   9   2       26.53       21.98      0.42 o
   3   9   2       31.85       33.16      0.58 o
   4   9   2        0.12        0.00      0.23 o
  -5  10   2        0.03       -0.23      0.44 o
  -4  10   2        9.45       10.43      0.61 o
  -3  10   2        0.25       -0.10      0.23 o
  -2  10   2       10.06       10.29      0.38 o
  -1  10   2       15.28       17.04      0.35 o
   0  10   2        6.39        8.69      0.32 o
   1  10   2        7.94        7.74      0.27 o
   2  10   2        1.14        1.39      0.21 o
   3  10   2       13.46       17.14      0.50 o
   4  10   2        0.07       -0.11      0.30 o
  -4  11   2       27.34       31.60      0.91 o
  -3  11   2        9.77       10.08      0.52 o
  -2  11   2        5.38        4.81      0.29 o
  -1  11   2        2.35        1.69      0.16 o
   0  11   2       65.99       74.68      0.83 o
   1  11   2       12.62       10.57      0.34 o
   2  11   2        0.67        0.88      0.20 o
   3  11   2       40.35       43.86      0.77 o
   4  11   2        0.67        0.03      0.32 o
  -4  12   2        3.54        3.48      0.45 o
  -3  12   2       17.52       17.62      0.71 o
  -2  12   2       19.01       15.03      0.53 o
  -1  12   2       14.42       15.08      0.38 o
   0  12   2      119.48      112.87      1.15 o
   1  12   2       10.41        8.54      0.39 o
   2  12   2        2.20        0.93      0.27 o
   3  12   2       15.99       19.79      0.69 o
   4  12   2        2.07        0.92      0.43 o
  -4  13   2        4.15        4.13      0.48 o
  -3  13   2        2.64        2.56      0.39 o
  -2  13   2        7.91        7.95      0.44 o
  -1  13   2       36.31       33.05      0.63 o
   0  13   2      100.27       97.40      1.24 o
   1  13   2        3.11        3.02      0.39 o
   2  13   2        0.60        0.62      0.27 o
   3  13   2        8.38        9.23      0.61 o
  -4  14   2        0.01       -0.35      0.45 o
  -3  14   2        3.60        4.05      0.46 o
  -2  14   2       17.17       15.77      0.82 o
  -1  14   2        2.36        2.71      0.33 o
   0  14   2       49.66       48.16      0.84 o
   1  14   2        1.21        0.02      0.23 o
   2  14   2        0.25       -0.09      0.26 o
   3  14   2        2.18        2.53      0.41 o
  -3  15   2        0.02       -0.13      0.40 o
  -2  15   2        1.32        2.02      0.43 o
  -1  15   2      112.87      103.64      2.00 o
   0  15   2       12.92       12.97      0.51 o
   1  15   2        2.04        2.07      0.36 o
   2  15   2        0.58        1.52      0.35 o
   3  15   2        0.89        1.22      0.39 o
  -3  16   2        0.58        1.23      0.50 o
  -2  16   2        1.32        2.09      0.45 o
  -1  16   2        0.00        0.36      0.32 o
   0  16   2        0.01        0.07      0.25 o
   1  16   2        1.54        1.58      0.36 o
   2  16   2        0.03       -0.04      0.31 o
  -2  17   2        0.52        0.78      0.47 o
  -1  17   2        6.14        5.08      0.51 o
   0  17   2        2.42        1.70      0.47 o
   1  17   2        0.69        0.80      0.34 o
   2  17   2        0.95        0.43      0.38 o
  -2  18   2        0.47        1.60      0.56 o
  -1  18   2        1.14        0.88      0.38 o
   0  18   2        2.07        2.66      0.46 o
   1  18   2        1.40        1.13      0.39 o
  -1  19   2        1.43        1.50      0.50 o
   0  19   2        0.17        0.43      0.47 o
  -5   1   3       15.72       18.05      0.72 o
  -4   1   3        1.43        0.91      0.25 o
  -3   1   3       64.86       68.15      0.76 o
  -2   1   3      243.68      261.65      1.92 o
  -1   1   3      146.09      126.95      0.88 o
   0   1   3      183.37      199.74      1.49 o
   1   1   3      214.21      220.59      1.85 o
   2   1   3      746.46      739.14      5.80 o
   3   1   3      108.80      101.23      1.44 o
   4   1   3        0.21        0.53      0.45 o
   5   1   3        0.24       -0.50      0.77 o
  -5   2   3       25.09       26.14      1.53 o
  -4   2   3        1.51        1.25      0.24 o
  -3   2   3        1.91        2.16      0.16 o
  -2   2   3      643.05      687.89      4.55 o
  -1   2   3      202.51      198.08      1.42 o
   0   2   3      198.86      201.72      1.48 o
   1   2   3        1.25        1.16      0.12 o
   2   2   3      347.32      352.61      2.94 o
   3   2   3        0.67        2.15      0.32 o
   4   2   3        1.25        1.62      0.47 o
   5   2   3        0.50        0.45      0.82 o
  -5   3   3       10.58       11.16      0.69 o
  -4   3   3        8.35        7.24      0.40 o
  -3   3   3       25.68       28.48      0.46 o
  -2   3   3      654.39      681.37      4.49 o
  -1   3   3        0.19        0.55      0.06 o
   0   3   3       22.91       19.98      0.32 o
   1   3   3       69.68       83.54      0.85 o
   2   3   3      198.33      194.57      1.76 o
   3   3   3        1.00        1.47      0.28 o
   4   3   3        0.02        0.02      0.41 o
   5   3   3        0.39        0.27      0.56 o
  -5   4   3       11.40       11.62      0.63 o
  -4   4   3        0.00       -0.17      0.22 o
  -3   4   3        0.18        0.58      0.14 o
  -2   4   3      141.41      139.59      1.15 o
  -1   4   3        0.12        0.85      0.10 o
   0   4   3       12.14       10.67      0.20 o
   1   4   3       62.08       67.99      0.94 o
   2   4   3       29.82       28.94      0.49 o
   3   4   3        0.00        0.45      0.24 o
   4   4   3        0.06       -0.07      0.40 o
   5   4   3        0.42        0.00      0.56 o
  -5   5   3        5.19        6.59      0.51 o
  -4   5   3        4.47        4.96      0.48 o
  -3   5   3       46.15       49.12      0.67 o
  -2   5   3       50.72       54.52      0.58 o
  -1   5   3      493.47      517.41      3.42 o
   0   5   3       48.76       55.86      0.87 o
   1   5   3       53.77       60.04      0.65 o
   2   5   3       10.07       10.40      0.32 o
   3   5   3       20.35       24.97      0.75 o
   4   5   3        0.32       -0.02      0.34 o
   5   5   3        0.35       -0.49      0.52 o
  -5   6   3        0.04       -0.17      0.33 o
  -4   6   3        0.00       -0.14      0.20 o
  -3   6   3       30.12       34.48      0.55 o
  -2   6   3        0.06        0.30      0.08 o
  -1   6   3      237.83      254.55      2.00 o
   0   6   3       93.59       93.58      0.88 o
   1   6   3       73.41       74.90      0.80 o
   2   6   3       31.12       27.12      0.78 o
   3   6   3        0.03        0.40      0.18 o
   4   6   3        0.04        0.05      0.38 o
  -5   7   3        2.04        0.71      0.36 o
  -4   7   3        5.22        4.97      0.36 o
  -3   7   3        2.53        1.79      0.21 o
  -2   7   3        2.42        3.35      0.18 o
  -1   7   3        8.83       11.79      0.26 o
   0   7   3       78.96       77.03      0.78 o
   1   7   3      211.92      208.74      1.84 o
   2   7   3        8.18        7.09      0.27 o
   3   7   3        0.04       -0.06      0.17 o
   4   7   3        1.34        1.19      0.35 o
  -5   8   3        0.44        0.58      0.44 o
  -4   8   3       44.15       49.90      1.06 o
  -3   8   3       13.07       10.21      0.38 o
  -2   8   3       18.73       21.64      0.50 o
  -1   8   3      207.94      210.10      1.59 o
   0   8   3       30.25       26.87      0.47 o
   1   8   3        0.19        0.41      0.15 o
   2   8   3        6.25        7.22      0.29 o
   3   8   3       14.78       16.31      0.60 o
   4   8   3        2.21        1.75      0.39 o
  -5   9   3        0.99        0.21      0.48 o
  -4   9   3        2.85        2.54      0.34 o
  -3   9   3        9.82       10.61      0.42 o
  -2   9   3        5.63        5.45      0.28 o
  -1   9   3        2.55        1.48      0.15 o
   0   9   3       28.50       27.09      0.44 o
   1   9   3       94.80       97.70      1.00 o
   2   9   3        0.73        0.72      0.18 o
   3   9   3        0.01        0.26      0.20 o
   4   9   3        0.53        0.72      0.31 o
  -5  10   3        0.05       -0.03      0.46 o
  -4  10   3       34.13       34.83      0.92 o
  -3  10   3       87.21       79.78      1.14 o
  -2  10   3       79.95       83.41      1.09 o
  -1  10   3       42.20       45.83      0.94 o
   0  10   3        2.57        1.78      0.18 o
   1  10   3        2.09        4.45      0.29 o
   2  10   3       13.79       16.10      0.42 o
   3  10   3       10.79       13.13      0.51 o
   4  10   3        7.72        9.31      0.57 o
  -4  11   3        1.77        0.93      0.32 o
  -3  11   3       47.94       53.71      0.91 o
  -2  11   3        5.19        6.67      0.36 o
  -1  11   3        4.72        4.01      0.25 o
   0  11   3        1.06        1.74      0.18 o
   1  11   3       47.62       48.95      1.11 o
   2  11   3        0.07       -0.03      0.19 o
   3  11   3        0.13        0.20      0.22 o
   4  11   3        4.10        5.40      0.55 o
  -4  12   3        7.07        6.37      0.57 o
  -3  12   3       17.19       17.29      1.08 o
  -2  12   3       20.62       17.46      0.59 o
  -1  12   3       18.39       18.15      0.74 o
   0  12   3       21.92       18.30      0.44 o
   1  12   3       20.66       21.98      0.67 o
   2  12   3        0.41       -0.07      0.23 o
   3  12   3        1.86        1.08      0.33 o
  -4  13   3        2.76        2.08      0.43 o
  -3  13   3        3.64        3.70      0.43 o
  -2  13   3       23.34       20.56      0.58 o
  -1  13   3       54.60       50.21      0.81 o
   0  13   3       24.15       30.26      0.59 o
   1  13   3       34.90       42.20      0.91 o
   2  13   3        0.68        0.10      0.26 o
   3  13   3        0.09       -0.29      0.29 o
  -4  14   3        0.14        0.03      0.46 o
  -3  14   3        0.09       -0.02      0.29 o
  -2  14   3        3.50        4.14      0.41 o
  -1  14   3        0.74        0.25      0.21 o
   0  14   3      127.90      133.02      2.10 o
   1  14   3        8.47        9.04      0.58 o
   2  14   3        0.25        1.11      0.33 o
   3  14   3        0.02       -0.05      0.33 o
  -3  15   3        0.36        0.67      0.36 o
  -2  15   3        0.11        0.09      0.26 o
  -1  15   3        2.44        1.47      0.45 o
   0  15   3        0.63        0.89      0.26 o
   1  15   3        6.94        6.63      0.62 o
   2  15   3        1.03        0.88      0.36 o
   3  15   3        0.05        0.10      0.36 o
  -3  16   3        0.57        0.18      0.59 o
  -2  16   3        0.20        0.48      0.38 o
  -1  16   3        0.65       -0.09      0.34 o
   0  16   3       54.41       52.99      1.08 o
   1  16   3        0.24       -0.16      0.32 o
   2  16   3        0.08        0.29      0.34 o
  -2  17   3        3.24        2.21      0.50 o
  -1  17   3        0.20       -0.16      0.37 o
   0  17   3        0.02        0.35      0.34 o
   1  17   3        1.03        0.92      0.45 o
   2  17   3        1.09        0.86      0.41 o
  -2  18   3        0.39       -0.05      0.44 o
  -1  18   3        1.12        2.32      0.62 o
   0  18   3        0.40       -0.03      0.37 o
   1  18   3        0.17        0.01      0.37 o
  -5   0   4        0.65        1.08      0.48 o
  -4   0   4       43.02       45.95      1.90 o
  -3   0   4       29.05       28.60      0.92 o
  -2   0   4     1115.63     1147.52     11.48 o
  -1   0   4      367.16      390.01      3.30 o
   0   0   4      376.97      364.70      3.43 o
   1   0   4      231.26      229.63      2.64 o
   2   0   4        0.65        2.06      0.36 o
   3   0   4       86.21       79.64      1.82 o
   4   0   4       10.15        8.24      1.60 o
  -5   1   4        2.31        2.40      0.44 o
  -4   1   4       38.38       37.64      0.85 o
  -3   1   4       50.54       47.53      0.77 o
  -2   1   4       17.72       27.08      0.34 o
  -1   1   4      263.40      274.27      1.72 o
   0   1   4      148.95      164.12      1.26 o
   1   1   4       42.47       34.07      0.44 o
   2   1   4        0.24        0.19      0.14 o
   3   1   4        8.47        8.57      0.55 o
   4   1   4        0.00       -0.14      0.61 o
  -5   2   4        0.96        1.26      0.34 o
  -4   2   4       26.47       26.54      1.07 o
  -3   2   4       31.90       27.53      0.73 o
  -2   2   4        7.84        3.26      0.13 o
  -1   2   4     1021.37     1091.55      6.71 o
   0   2   4      335.77      307.26      2.32 o
   1   2   4       68.25       75.86      0.83 o
   2   2   4       26.44       31.43      0.61 o
   3   2   4       63.97       58.61      1.21 o
   4   2   4        2.71        0.63      0.64 o
  -5   3   4       11.54       10.96      0.85 o
  -4   3   4      101.35      107.01      2.01 o
  -3   3   4       33.91       34.49      0.61 o
  -2   3   4        0.54        0.25      0.08 o
  -1   3   4      751.63      779.24      4.80 o
   0   3   4        0.17        0.10      0.08 o
   1   3   4        0.98        0.26      0.11 o
   2   3   4        1.81        1.61      0.17 o
   3   3   4       25.95       28.25      0.83 o
   4   3   4        0.13       -0.43      0.45 o
  -5   4   4       13.36       11.92      0.73 o
  -4   4   4        0.26       -0.16      0.29 o
  -3   4   4       29.57       31.89      0.58 o
  -2   4   4      200.77      219.18      1.64 o
  -1   4   4      117.37      126.63      0.96 o
   0   4   4       74.89       73.70      0.68 o
   1   4   4      251.51      257.61      2.39 o
   2   4   4       14.03       19.56      0.48 o
   3   4   4       16.35       11.89      0.59 o
   4   4   4        0.27        0.45      0.53 o
  -5   5   4       11.35       12.07      0.66 o
  -4   5   4        2.85        2.00      0.35 o
  -3   5   4        4.89        3.87      0.26 o
  -2   5   4       11.44       10.58      0.27 o
  -1   5   4       43.72       45.88      0.45 o
   0   5   4       70.73       89.11      0.81 o
   1   5   4        8.20        9.48      0.27 o
   2   5   4       75.03       66.99      0.96 o
   3   5   4        0.02       -0.23      0.23 o
   4   5   4        0.34        0.48      0.49 o
  -5   6   4        1.72        0.87      0.36 o
  -4   6   4       15.72       13.70      0.60 o
  -3   6   4        1.78        0.79      0.20 o
  -2   6   4       44.52       42.66      0.63 o
  -1   6   4       86.67       82.78      0.75 o
   0   6   4        9.27       11.97      0.37 o
   1   6   4       82.44       79.77      0.92 o
   2   6   4        4.87        4.98      0.29 o
   3   6   4        0.14       -0.07      0.21 o
   4   6   4        0.36        0.50      0.36 o
  -5   7   4        0.25        0.17      0.34 o
  -4   7   4        1.30        0.56      0.29 o
  -3   7   4       47.01       42.02      0.76 o
  -2   7   4        0.28        0.33      0.14 o
  -1   7   4       69.16       75.60      0.78 o
   0   7   4      202.68      209.38      1.68 o
   1   7   4       54.62       53.13      0.69 o
   2   7   4        5.76        5.09      0.31 o
   3   7   4        0.21        0.29      0.23 o
   4   7   4        3.17        3.41      0.61 o
  -5   8   4        0.08        0.44      0.42 o
  -4   8   4        8.11        8.69      0.63 o
  -3   8   4       51.27       54.95      1.24 o
  -2   8   4        1.00        0.28      0.14 o
  -1   8   4       41.12       47.65      0.56 o
   0   8   4        3.93        2.86      0.20 o
   1   8   4        0.40        0.38      0.14 o
   2   8   4       27.03       30.80      0.81 o
   3   8   4        1.12        1.76      0.28 o
   4   8   4        0.12        0.14      0.34 o
  -5   9   4        0.97        1.13      0.49 o
  -4   9   4        2.07        3.19      0.36 o
  -3   9   4      253.38      260.21      2.64 o
  -2   9   4        9.28       10.18      0.37 o
  -1   9   4        0.00        0.11      0.13 o
   0   9   4       28.14       29.29      0.50 o
   1   9   4        2.62        2.39      0.23 o
   2   9   4        0.12        0.18      0.21 o
   3   9   4        0.85        2.41      0.31 o
   4   9   4        4.89        6.56      0.71 o
  -5  10   4        0.01       -0.08      0.48 o
  -4  10   4        0.05       -0.26      0.26 o
  -3  10   4        2.62        4.40      0.34 o
  -2  10   4       65.24       56.78      1.07 o
  -1  10   4       40.30       40.89      0.65 o
   0  10   4       15.53       15.63      0.44 o
   1  10   4        0.33        0.08      0.18 o
   2  10   4        0.61        1.27      0.23 o
   3  10   4        0.18        0.08      0.25 o
   4  10   4        0.24        0.50      0.44 o
  -4  11   4        0.00       -0.18      0.29 o
  -3  11   4       55.80       57.06      0.96 o
  -2  11   4       43.85       42.74      0.91 o
  -1  11   4       42.33       44.05      0.79 o
   0  11   4        3.27        3.84      0.26 o
   1  11   4        1.74        1.60      0.25 o
   2  11   4        2.86        2.32      0.40 o
   3  11   4        0.43        0.74      0.29 o
  -4  12   4        3.70        3.47      0.45 o
  -3  12   4        8.20        9.06      0.46 o
  -2  12   4       53.04       56.02      1.06 o
  -1  12   4        0.00       -0.05      0.18 o
   0  12   4        6.36        6.93      0.34 o
   1  12   4        5.91        6.20      0.39 o
   2  12   4       12.97       15.22      0.55 o
   3  12   4        0.00        0.54      0.36 o
  -4  13   4        0.01        0.36      0.45 o
  -3  13   4        3.20        2.74      0.37 o
  -2  13   4        0.60        0.56      0.26 o
  -1  13   4        4.36        5.95      0.38 o
   0  13   4       15.42       11.37      0.43 o
   1  13   4       38.61       43.53      0.89 o
   2  13   4        3.75        3.94      0.41 o
   3  13   4        0.01        0.29      0.37 o
  -4  14   4        2.17        2.31      0.56 o
  -3  14   4        3.73        3.73      0.44 o
  -2  14   4        0.00       -0.24      0.24 o
  -1  14   4        5.77        5.22      0.40 o
   0  14   4       13.67       12.76      0.54 o
   1  14   4        7.63        7.69      0.54 o
   2  14   4        5.02        4.37      0.45 o
   3  14   4        0.29        0.29      0.41 o
  -3  15   4        0.01        0.06      0.35 o
  -2  15   4        8.25        8.95      0.53 o
  -1  15   4        0.76        0.84      0.29 o
   0  15   4        5.24        3.85      0.46 o
   1  15   4       42.48       45.02      1.09 o
   2  15   4        0.53       -0.01      0.33 o
  -3  16   4        0.95        0.29      0.40 o
  -2  16   4        0.97        1.39      0.72 o
  -1  16   4        4.79        5.83      0.75 o
   0  16   4        0.73        0.64      0.36 o
   1  16   4        0.55        1.57      0.41 o
   2  16   4        0.00       -0.33      0.39 o
  -2  17   4        0.01        0.18      0.40 o
  -1  17   4        0.82        0.50      0.37 o
   0  17   4        0.00        0.24      0.36 o
   1  17   4        7.26        6.62      0.57 o
  -1  18   4        0.83        0.87      0.46 o
   0  18   4        0.34        0.82      0.53 o
  -5   1   5        2.42        2.28      0.39 o
  -4   1   5        0.16       -0.13      0.22 o
  -3   1   5        7.19        5.69      0.34 o
  -2   1   5       63.32       70.63      0.73 o
  -1   1   5      443.91      472.07      2.87 o
   0   1   5      136.34      139.97      1.10 o
   1   1   5       25.52       22.31      0.35 o
   2   1   5        0.25        1.28      0.21 o
   3   1   5       13.73       13.13      0.80 o
   4   1   5       11.89       12.11      2.20 o
  -5   2   5        0.02       -0.24      0.29 o
  -4   2   5       28.25       30.94      0.79 o
  -3   2   5      347.54      343.26      3.37 o
  -2   2   5      108.95      120.95      1.08 o
  -1   2   5        8.62       10.57      0.21 o
   0   2   5       12.39        8.84      0.21 o
   1   2   5       14.09       11.99      0.31 o
   2   2   5        1.39        0.68      0.18 o
   3   2   5        3.67        4.37      0.43 o
   4   2   5        1.44        1.28      0.77 o
  -5   3   5        3.34        4.03      0.53 o
  -4   3   5       75.42       73.82      1.27 o
  -3   3   5        1.97        2.81      0.24 o
  -2   3   5       85.70       80.92      0.92 o
  -1   3   5        0.95        0.30      0.07 o
   0   3   5       67.74       69.51      0.68 o
   1   3   5       23.36       20.38      0.40 o
   2   3   5       22.19       22.19      0.51 o
   3   3   5        8.04        9.99      0.49 o
   4   3   5        3.84        1.38      0.84 o
  -5   4   5        2.39        2.08      0.62 o
  -4   4   5       50.41       55.88      1.75 o
  -3   4   5       23.55       26.21      0.66 o
  -2   4   5        0.38        2.58      0.29 o
  -1   4   5       10.36        7.55      0.22 o
   0   4   5       46.34       44.77      0.51 o
   1   4   5        2.11        3.36      0.33 o
   2   4   5        1.29        2.27      0.27 o
   3   4   5        9.00        8.41      0.47 o
   4   4   5        0.41        0.47      0.51 o
  -5   5   5        0.82        0.58      0.45 o
  -4   5   5       76.18       84.10      2.61 o
  -3   5   5        0.48        0.48      0.33 o
  -2   5   5        0.83        2.32      0.16 o
  -1   5   5       15.34       16.41      0.29 o
   0   5   5       19.65       19.05      0.35 o
   1   5   5        6.34        8.69      0.29 o
   2   5   5       36.84       36.07      0.70 o
   3   5   5        1.17        1.19      0.29 o
   4   5   5        0.42       -0.50      0.50 o
  -5   6   5        3.37        3.02      0.45 o
  -4   6   5       15.73       16.68      0.88 o
  -3   6   5       26.83       24.12      0.62 o
  -2   6   5       31.94       36.04      0.65 o
  -1   6   5       64.97       60.97      0.70 o
   0   6   5       62.91       62.86      0.92 o
   1   6   5       15.80       15.08      0.42 o
   2   6   5        2.17        1.84      0.25 o
   3   6   5        7.36        6.41      0.45 o
   4   6   5        0.09       -0.29      0.50 o
  -5   7   5        0.42        0.66      0.45 o
  -4   7   5        0.05        0.52      0.29 o
  -3   7   5       36.38       32.46      0.71 o
  -2   7   5       82.25       79.92      0.95 o
  -1   7   5        0.06        0.01      0.11 o
   0   7   5       12.47       12.40      0.39 o
   1   7   5       18.59       17.78      0.43 o
   2   7   5        4.35        2.92      0.29 o
   3   7   5        1.10        1.28      0.30 o
   4   7   5        0.00       -0.38      0.45 o
  -5   8   5        0.07       -0.41      0.41 o
  -4   8   5        0.03       -0.24      0.24 o
  -3   8   5        4.71        6.70      0.40 o
  -2   8   5      202.17      186.80      1.98 o
  -1   8   5        0.60        0.51      0.17 o
   0   8   5       34.00       31.74      0.75 o
   1   8   5       25.22       24.37      0.69 o
   2   8   5        5.55        4.23      0.33 o
   3   8   5        1.31        0.94      0.35 o
   4   8   5        0.12        0.49      0.44 o
  -5   9   5        0.62        0.32      0.46 o
  -4   9   5        0.42        0.26      0.28 o
  -3   9   5        0.00        0.36      0.21 o
  -2   9   5      101.77      110.05      1.34 o
  -1   9   5        0.07        0.24      0.17 o
   0   9   5       31.56       34.54      0.60 o
   1   9   5        4.64        3.83      0.48 o
   2   9   5        0.59        0.52      0.22 o
   3   9   5        0.12       -0.02      0.31 o
  -4  10   5        0.89        1.32      0.35 o
  -3  10   5        2.90        4.29      0.34 o
  -2  10   5      267.17      257.78      2.77 o
  -1  10   5        0.08        0.21      0.19 o
   0  10   5        0.63        0.83      0.18 o
   1  10   5        1.59        2.44      0.29 o
   2  10   5        0.12       -0.05      0.21 o
   3  10   5        0.68        1.06      0.37 o
  -4  11   5        1.34        1.43      0.37 o
  -3  11   5        5.09        3.38      0.33 o
  -2  11   5        0.06        0.16      0.23 o
  -1  11   5       35.79       33.87      0.86 o
   0  11   5        8.79        8.23      0.38 o
   1  11   5        0.07       -0.10      0.20 o
   2  11   5        1.35        1.34      0.30 o
   3  11   5        0.63        0.81      0.36 o
  -4  12   5        0.40        0.24      0.47 o
  -3  12   5        4.44        4.15      0.37 o
  -2  12   5        8.69        8.81      0.50 o
  -1  12   5        4.17        5.00      0.42 o
   0  12   5       16.26       16.76      0.51 o
   1  12   5        9.82        9.74      0.49 o
   2  12   5        3.33        3.24      0.38 o
   3  12   5        0.91        0.90      0.45 o
  -4  13   5        0.46        0.85      0.52 o
  -3  13   5       11.67       12.83      1.01 o
  -2  13   5        5.30        6.26      0.46 o
  -1  13   5        8.71        6.87      0.42 o
   0  13   5        0.38        1.05      0.24 o
   1  13   5        4.19        4.51      0.39 o
   2  13   5        3.43        4.34      0.43 o
  -3  14   5        0.03       -0.09      0.30 o
  -2  14   5        0.88        1.16      0.31 o
  -1  14   5       20.29       23.71      0.68 o
   0  14   5        1.11        0.76      0.25 o
   1  14   5       17.05       15.67      0.91 o
   2  14   5        9.31        9.04      0.64 o
  -3  15   5        2.03        2.28      0.55 o
  -2  15   5        1.47        2.04      0.40 o
  -1  15   5        0.94        1.07      0.30 o
   0  15   5        0.01       -0.32      0.32 o
   1  15   5        0.28        0.45      0.37 o
   2  15   5        1.80        1.90      0.46 o
  -2  16   5        0.12        0.36      0.32 o
  -1  16   5        3.87        2.99      0.56 o
   0  16   5        1.14        1.08      0.44 o
   1  16   5        2.76        2.09      0.46 o
  -2  17   5        0.04       -0.40      0.40 o
  -1  17   5        0.58        0.13      0.39 o
   0  17   5        1.83        0.75      0.44 o
  -5   0   6        0.21       -0.06      0.45 o
  -4   0   6        0.03       -0.07      0.43 o
  -3   0   6       13.64       16.20      0.73 o
  -2   0   6        0.58        0.34      0.21 o
  -1   0   6       10.38        8.26      0.32 o
   0   0   6      283.26      294.67      2.75 o
   1   0   6        1.68        3.88      0.44 o
   2   0   6        4.48        4.11      0.58 o
   3   0   6        0.06        0.41      0.90 o
   4   0   6        2.46       -0.36      1.28 o
  -5   1   6        1.37        1.00      0.35 o
  -4   1   6        0.07       -0.20      0.23 o
  -3   1   6        0.45        0.33      0.18 o
  -2   1   6      133.03      146.86      1.45 o
  -1   1   6       40.90       34.38      0.44 o
   0   1   6       69.24       70.11      0.65 o
   1   1   6        1.80        1.80      0.19 o
   2   1   6        0.04       -0.17      0.17 o
   3   1   6        0.00        0.30      0.33 o
   4   1   6        0.25        0.67      0.86 o
  -5   2   6        0.00        0.07      0.38 o
  -4   2   6        6.42        4.26      0.50 o
  -3   2   6       46.04       45.26      0.81 o
  -2   2   6       19.90       25.24      0.49 o
  -1   2   6       12.68       10.58      0.26 o
   0   2   6      194.89      198.43      1.52 o
   1   2   6        0.25        0.01      0.12 o
   2   2   6        0.12        0.48      0.20 o
   3   2   6        0.20       -0.04      0.27 o
   4   2   6        2.83        2.42      1.00 o
  -5   3   6        5.01        4.96      0.62 o
  -4   3   6        0.10       -0.07      0.28 o
  -3   3   6      123.33      112.43      1.37 o
  -2   3   6       59.20       69.63      0.89 o
  -1   3   6        6.91        6.76      0.24 o
   0   3   6       26.05       25.14      0.48 o
   1   3   6       10.55       11.82      0.46 o
   2   3   6        0.00       -0.14      0.17 o
   3   3   6        0.62        0.29      0.26 o
   4   3   6        1.57        2.94      1.01 o
  -5   4   6        0.16        0.22      0.41 o
  -4   4   6        4.62        3.53      0.45 o
  -3   4   6      166.79      153.89      1.77 o
  -2   4   6        1.37        0.55      0.13 o
  -1   4   6        0.06        0.20      0.11 o
   0   4   6        0.11        0.02      0.11 o
   1   4   6       19.52       16.59      0.40 o
   2   4   6        3.24        5.55      0.36 o
   3   4   6        1.76        0.79      0.30 o
   4   4   6        1.62        1.30      0.94 o
  -5   5   6        0.00       -0.37      0.37 o
  -4   5   6       21.00       16.97      0.84 o
  -3   5   6       80.88       81.25      1.17 o
  -2   5   6        9.21       10.72      0.47 o
  -1   5   6        1.28        1.29      0.15 o
   0   5   6        0.06        0.00      0.11 o
   1   5   6        3.02        4.90      0.37 o
   2   5   6        0.01        0.03      0.20 o
   3   5   6        2.76        3.01      0.44 o
  -5   6   6        0.54        1.09      0.53 o
  -4   6   6        3.97        4.81      0.45 o
  -3   6   6       40.94       42.32      0.93 o
  -2   6   6        1.72        1.37      0.20 o
  -1   6   6       39.30       37.86      0.72 o
   0   6   6        6.01        5.72      0.26 o
   1   6   6        0.94        0.68      0.17 o
   2   6   6        8.84        9.92      0.49 o
   3   6   6        0.99       -0.23      0.33 o
  -5   7   6        0.10       -0.28      0.49 o
  -4   7   6        0.64        0.24      0.31 o
  -3   7   6       15.39       15.83      0.61 o
  -2   7   6       86.08       77.67      1.03 o
  -1   7   6       31.52       35.09      1.02 o
   0   7   6        0.66        0.60      0.16 o
   1   7   6       20.12       20.53      0.51 o
   2   7   6        2.01        0.78      0.27 o
   3   7   6        1.42        0.94      0.36 o
  -5   8   6        0.10       -0.44      0.44 o
  -4   8   6        2.81        4.03      0.44 o
  -3   8   6        0.40        0.01      0.23 o
  -2   8   6       27.49       26.95      0.67 o
  -1   8   6       71.89       74.10      1.20 o
   0   8   6        7.78        6.60      0.37 o
   1   8   6        1.71        0.83      0.20 o
   2   8   6        0.61        0.72      0.23 o
   3   8   6        0.21        0.32      0.37 o
  -4   9   6        6.40        6.44      0.50 o
  -3   9   6        0.08        0.12      0.24 o
  -2   9   6       14.34       15.42      0.57 o
  -1   9   6      161.59      170.52      2.00 o
   0   9   6        1.99        1.82      0.31 o
   1   9   6        4.38        4.97      0.37 o
   2   9   6        0.49        0.21      0.22 o
   3   9   6        0.23        0.08      0.41 o
  -4  10   6        3.41        3.53      0.42 o
  -3  10   6        4.43        3.97      0.34 o
  -2  10   6        4.70        5.40      0.52 o
  -1  10   6       45.34       46.67      1.00 o
   0  10   6        0.11        0.30      0.20 o
   1  10   6        9.71        7.61      0.44 o
   2  10   6        0.03        0.31      0.24 o
   3  10   6        0.12        0.12      0.41 o
  -4  11   6        7.44        7.27      0.59 o
  -3  11   6        1.09        0.52      0.27 o
  -2  11   6        4.76        3.11      0.35 o
  -1  11   6       45.67       44.57      0.88 o
   0  11   6        1.38        0.86      0.24 o
   1  11   6        3.07        3.03      0.33 o
   2  11   6        1.53        1.26      0.32 o
  -4  12   6        0.04        0.56      0.38 o
  -3  12   6        0.17        0.17      0.29 o
  -2  12   6       15.65       15.77      0.64 o
  -1  12   6        0.15        0.07      0.23 o
   0  12   6        6.48        6.53      0.46 o
   1  12   6        1.26        1.45      0.31 o
   2  12   6        0.29        0.15      0.31 o
  -3  13   6        2.10        2.45      0.40 o
  -2  13   6        7.66        5.93      0.48 o
  -1  13   6        0.92        0.77      0.26 o
   0  13   6        0.39        0.71      0.28 o
   1  13   6        1.14        0.73      0.29 o
   2  13   6        6.42        7.10      0.53 o
  -3  14   6        0.68        0.48      0.39 o
  -2  14   6        7.61        7.53      0.53 o
  -1  14   6        2.80        3.24      0.37 o
   0  14   6        0.28        0.57      0.32 o
   1  14   6        0.03       -0.08      0.27 o
  -2  15   6        0.01        0.59      0.32 o
  -1  15   6        0.06       -0.08      0.26 o
   0  15   6        6.15        5.97      0.62 o
   1  15   6        0.17        0.30      0.37 o
  -2  16   6        1.25        1.86      0.48 o
  -1  16   6        0.02        0.28      0.35 o
   0  16   6        1.03        1.33      0.50 o
  -5   1   7        2.51        3.39      0.58 o
  -4   1   7        6.33        5.33      0.46 o
  -3   1   7        0.04       -0.19      0.19 o
  -2   1   7        9.65        9.24      0.45 o
  -1   1   7       24.91       24.71      0.50 o
   0   1   7       11.65       14.22      0.34 o
   1   1   7       83.29       83.51      1.00 o
   2   1   7        0.01        0.13      0.20 o
   3   1   7        0.03       -0.04      0.38 o
  -5   2   7        0.98        1.23      0.49 o
  -4   2   7        5.80        3.88      0.48 o
  -3   2   7        2.35        1.72      0.25 o
  -2   2   7      110.60      100.99      1.33 o
  -1   2   7       42.56       40.21      0.63 o
   0   2   7       56.65       54.77      0.69 o
   1   2   7        4.09        3.92      0.33 o
   2   2   7        3.45        4.01      0.39 o
   3   2   7        0.29        0.09      0.43 o
  -5   3   7        1.52        1.25      0.50 o
  -4   3   7        1.14        0.93      0.35 o
  -3   3   7        0.00       -0.21      0.21 o
  -2   3   7       72.85       73.26      1.07 o
  -1   3   7       45.21       42.18      0.65 o
   0   3   7        0.44        0.35      0.14 o
   1   3   7        2.58        3.15      0.24 o
   2   3   7        0.00        0.17      0.21 o
   3   3   7        1.05        1.30      0.48 o
  -5   4   7        3.03        1.94      0.67 o
  -4   4   7        2.46        2.24      0.56 o
  -3   4   7       11.30       10.05      0.63 o
  -2   4   7       95.07       95.29      2.58 o
  -1   4   7        0.00        0.13      0.13 o
   0   4   7        0.13        0.13      0.15 o
   1   4   7        1.11        0.88      0.20 o
   2   4   7        0.03       -0.02      0.22 o
   3   4   7        0.00       -0.06      0.50 o
  -5   5   7        0.63        0.89      0.50 o
  -4   5   7        5.60        5.17      0.48 o
  -3   5   7       27.53       33.40      0.81 o
  -2   5   7       64.54       59.92      1.02 o
  -1   5   7        1.61        1.31      0.24 o
   0   5   7        0.05        0.20      0.15 o
   1   5   7        0.09        0.12      0.17 o
   2   5   7        0.19        0.10      0.23 o
   3   5   7        2.02        2.70      0.54 o
  -5   6   7        0.71        0.78      0.55 o
  -4   6   7        0.08        0.09      0.29 o
  -3   6   7       29.80       26.19      0.76 o
  -2   6   7        9.09        8.66      0.44 o
  -1   6   7       86.73       87.30      1.27 o
   0   6   7        5.41        5.30      0.43 o
   1   6   7        0.31        0.22      0.19 o
   2   6   7        2.55        3.19      0.38 o
   3   6   7        0.23       -0.06      0.45 o
  -4   7   7        1.65        2.17      0.39 o
  -3   7   7       13.56       11.20      0.56 o
  -2   7   7        8.05        8.66      0.56 o
  -1   7   7       48.85       48.80      0.97 o
   0   7   7       21.70       23.73      0.62 o
   1   7   7        8.94        8.55      0.46 o
   2   7   7        0.44        0.11      0.27 o
   3   7   7        0.68        0.34      0.47 o
  -4   8   7        0.72        0.51      0.35 o
  -3   8   7        0.37        0.65      0.44 o
  -2   8   7        4.11        5.50      0.41 o
  -1   8   7       68.10       68.45      1.21 o
   0   8   7       39.52       38.81      0.98 o
   1   8   7        0.32       -0.02      0.21 o
   2   8   7        2.40        3.02      0.37 o
   3   8   7        0.02        0.61      0.47 o
  -4   9   7        0.05        0.47      0.43 o
  -3   9   7        1.47        2.19      0.38 o
  -2   9   7        4.15        4.71      0.42 o
  -1   9   7       16.78       19.07      0.76 o
   0   9   7       20.08       18.34      0.64 o
   1   9   7        1.72        1.22      0.28 o
   2   9   7        1.93        1.99      0.37 o
  -4  10   7        0.82        0.74      0.40 o
  -3  10   7       10.45       12.87      0.70 o
  -2  10   7        1.91        2.39      0.32 o
  -1  10   7       15.51       14.82      0.60 o
   0  10   7       30.76       32.95      0.84 o
   1  10   7        0.44        0.25      0.26 o
   2  10   7        0.28        1.04      0.35 o
  -4  11   7        0.23        0.60      0.42 o
  -3  11   7        1.54        0.46      0.35 o
  -2  11   7        1.92        2.16      0.36 o
  -1  11   7       16.28       19.36      0.84 o
   0  11   7        5.93        5.85      0.45 o
   1  11   7        0.24        0.38      0.27 o
   2  11   7        1.44        1.57      0.45 o
  -3  12   7        3.87        4.52      0.59 o
  -2  12   7        1.33        1.45      0.34 o
  -1  12   7        6.36        7.09      0.74 o
   0  12   7        0.10        0.62      0.30 o
   1  12   7        0.14       -0.04      0.27 o
   2  12   7        1.05        0.73      0.46 o
  -3  13   7        2.61        2.62      0.56 o
  -2  13   7        3.21        3.40      0.43 o
  -1  13   7        4.43        5.24      0.47 o
   0  13   7        1.46        1.37      0.37 o
   1  13   7        0.68        0.39      0.31 o
  -2  14   7        0.50        0.74      0.41 o
  -1  14   7        3.31        1.79      0.37 o
   0  14   7        2.81        3.55      0.52 o
   1  14   7        0.31        0.22      0.46 o
  -2  15   7        2.34        2.06      0.49 o
  -1  15   7        1.93        2.08      0.46 o
   0  15   7        0.01        0.45      0.45 o
  -5   0   8        5.23        7.85      1.12 o
  -4   0   8        9.41       11.88      0.81 o
  -3   0   8        7.91        8.55      0.65 o
  -2   0   8        0.42        0.57      0.31 o
  -1   0   8       96.61       95.04      1.71 o
   0   0   8       11.80       16.60      0.60 o
   1   0   8        6.36        8.51      0.68 o
   2   0   8        5.73        4.57      0.52 o
   3   0   8        0.03       -0.50      1.03 o
  -5   1   8        1.28        0.97      0.64 o
  -4   1   8        0.89        1.00      0.35 o
  -3   1   8        2.62        1.86      0.29 o
  -2   1   8       12.84       12.95      0.88 o
  -1   1   8       33.71       38.41      0.89 o
   0   1   8        8.45        7.16      0.35 o
   1   1   8        0.38        0.22      0.25 o
   2   1   8        0.00       -0.17      0.23 o
   3   1   8        0.00       -0.24      0.70 o
  -5   2   8        0.87        0.74      0.49 o
  -4   2   8        0.41        0.19      0.35 o
  -3   2   8        3.89        2.26      0.45 o
  -2   2   8        0.46        0.56      0.22 o
  -1   2   8        1.96        2.09      0.25 o
   0   2   8        0.01       -0.13      0.17 o
   1   2   8        9.63       10.62      0.44 o
   2   2   8        3.15        1.85      0.33 o
   3   2   8        0.04       -0.44      0.67 o
  -5   3   8        0.62        0.91      0.66 o
  -4   3   8       11.28       12.24      0.69 o
  -3   3   8        1.33        0.05      0.25 o
  -2   3   8        6.30        5.76      0.42 o
  -1   3   8       27.75       29.33      0.70 o
   0   3   8       11.12       10.48      0.40 o
   1   3   8        2.15        1.55      0.26 o
   2   3   8        0.22        0.32      0.30 o
   3   3   8        0.03       -0.51      0.66 o
  -5   4   8        0.01       -0.29      0.51 o
  -4   4   8        1.21        1.40      0.44 o
  -3   4   8       21.17       23.25      1.03 o
  -2   4   8       28.97       31.06      0.79 o
  -1   4   8       81.83       79.08      1.39 o
   0   4   8        0.17       -0.18      0.18 o
   1   4   8        4.99        6.11      0.38 o
   2   4   8        0.45        0.27      0.28 o
  -4   5   8        3.44        2.41      0.41 o
  -3   5   8        2.13        1.09      0.30 o
  -2   5   8       60.27       58.23      1.13 o
  -1   5   8        8.94        9.32      0.46 o
   0   5   8       39.29       38.73      0.87 o
   1   5   8        0.33        0.69      0.26 o
   2   5   8        0.01        0.11      0.28 o
  -4   6   8        0.52        0.60      0.35 o
  -3   6   8        1.55        1.51      0.32 o
  -2   6   8       28.43       29.32      0.88 o
  -1   6   8        8.50        8.85      0.50 o
   0   6   8       18.77       19.60      0.66 o
   1   6   8        0.15       -0.06      0.23 o
   2   6   8        0.09       -0.24      0.31 o
  -4   7   8        0.11        0.31      0.41 o
  -3   7   8        0.64        0.38      0.30 o
  -2   7   8       29.55       30.00      0.97 o
  -1   7   8        0.08       -0.17      0.24 o
   0   7   8       41.37       41.82      1.09 o
   1   7   8        1.46        0.72      0.25 o
   2   7   8        0.02       -0.19      0.42 o
  -4   8   8        0.03       -0.15      0.42 o
  -3   8   8        0.72        0.67      0.38 o
  -2   8   8       10.88       11.34      0.84 o
  -1   8   8        2.68        3.23      0.37 o
   0   8   8       22.02       25.67      0.76 o
   1   8   8        4.10        3.76      0.38 o
   2   8   8        0.75        0.11      0.42 o
  -4   9   8        0.02        0.55      0.45 o
  -3   9   8        0.51        0.03      0.38 o
  -2   9   8        4.98        7.63      0.56 o
  -1   9   8        0.36        0.47      0.27 o
   0   9   8       13.48       14.13      0.63 o
   1   9   8        7.07        7.31      0.52 o
   2   9   8        0.02        0.48      0.44 o
  -3  10   8        0.00        0.02      0.49 o
  -2  10   8        0.28       -0.28      0.28 o
  -1  10   8        0.12        0.08      0.26 o
   0  10   8        0.05        0.09      0.28 o
   1  10   8        2.27        2.47      0.39 o
  -3  11   8        3.86        3.35      0.60 o
  -2  11   8        2.18        2.99      0.38 o
  -1  11   8        0.00       -0.06      0.28 o
   0  11   8        3.78        3.85      0.45 o
   1  11   8        1.47        1.48      0.49 o
  -3  12   8        2.41        2.90      0.60 o
  -2  12   8        0.00        0.13      0.38 o
  -1  12   8        0.32        0.53      0.31 o
   0  12   8        2.96        2.74      0.47 o
   1  12   8        0.00       -0.07      0.45 o
  -2  13   8        0.34        0.26      0.40 o
  -1  13   8        0.01        0.29      0.41 o
   0  13   8        1.56        1.19      0.49 o
  -1  14   8        4.82        5.27      0.61 o
  -4   1   9        1.07        1.31      0.40 o
  -3   1   9        1.20        0.96      0.32 o
  -2   1   9        1.15        1.03      0.25 o
  -1   1   9        1.60        1.63      0.27 o
   0   1   9        1.73        1.17      0.26 o
   1   1   9        0.02        0.16      0.28 o
   2   1   9        4.47        6.67      0.68 o
  -4   2   9        2.01        1.29      0.44 o
  -3   2   9        7.27        6.71      0.53 o
  -2   2   9       18.62       19.28      0.86 o
  -1   2   9        0.12        0.29      0.23 o
   0   2   9        1.75        2.07      0.29 o
   1   2   9        0.01        0.12      0.28 o
   2   2   9        0.05       -0.42      0.43 o
  -4   3   9        2.54        1.16      0.45 o
  -3   3   9        0.28        0.76      0.31 o
  -2   3   9        6.35        5.42      0.44 o
  -1   3   9        0.06       -0.02      0.26 o
   0   3   9        9.00        9.02      0.54 o
   1   3   9        0.02        0.09      0.28 o
   2   3   9        0.98        1.02      0.49 o
  -4   4   9        0.00        0.22      0.36 o
  -3   4   9        9.39       10.66      0.72 o
  -2   4   9        0.03       -0.25      0.25 o
  -1   4   9       26.89       30.25      0.88 o
   0   4   9        1.60        1.17      0.32 o
   1   4   9        0.92        0.21      0.30 o
   2   4   9        0.02        0.01      0.44 o
  -4   5   9        2.50        3.19      0.63 o
  -3   5   9        0.63        0.93      0.34 o
  -2   5   9        0.53        0.23      0.31 o
  -1   5   9        9.55       10.44      0.60 o
   0   5   9       16.68       16.08      0.65 o
   1   5   9        1.18        1.05      0.33 o
   2   5   9        0.17       -0.10      0.51 o
  -4   6   9        0.12        0.35      0.45 o
  -3   6   9        0.06        0.08      0.31 o
  -2   6   9        0.08        0.09      0.27 o
  -1   6   9       27.28       27.97      1.01 o
   0   6   9        0.00        0.01      0.29 o
   1   6   9        8.14        7.27      0.54 o
  -4   7   9        0.14        0.22      0.46 o
  -3   7   9        0.93        1.49      0.44 o
  -2   7   9        3.04        2.08      0.41 o
  -1   7   9       20.40       20.49      0.74 o
   0   7   9        0.66        0.14      0.29 o
   1   7   9        5.64        5.61      1.07 o
  -3   8   9        0.00       -0.27      0.47 o
  -2   8   9        0.29        0.04      0.31 o
  -1   8   9        3.54        3.46      0.41 o
   0   8   9        1.91        2.14      0.37 o
   1   8   9        7.73        6.58      0.77 o
  -3   9   9        2.23        1.99      0.63 o
  -2   9   9        2.24        1.47      0.41 o
  -1   9   9        0.81        0.42      0.30 o
   0   9   9        0.00        0.41      0.37 o
   1   9   9        1.26        1.19      0.52 o
  -3  10   9        0.66        1.54      0.62 o
  -2  10   9        0.49        0.54      0.45 o
  -1  10   9        0.90        1.17      0.42 o
   0  10   9        0.34        0.40      0.37 o
  -2  11   9        0.26        0.41      0.42 o
  -1  11   9        0.07        0.11      0.37 o
   0  11   9        0.39        0.27      0.41 o
  -1  12   9        0.37        0.21      0.43 o
  -4   0  10       10.40       13.03      1.87 o
  -3   0  10        1.73        1.27      0.66 o
  -2   0  10        7.83        6.23      0.64 o
  -1   0  10        1.83        1.78      0.52 o
   0   0  10        0.99        1.53      0.54 o
   1   0  10        0.12       -0.43      0.43 o
  -4   1  10        1.92        1.90      0.57 o
  -3   1  10        1.28        1.41      0.41 o
  -2   1  10        0.29        0.41      0.31 o
  -1   1  10        1.37        1.07      0.40 o
   0   1  10        0.40        0.42      0.34 o
   1   1  10        0.53        0.97      0.43 o
  -4   2  10        2.89        3.79      0.65 o
  -3   2  10        0.00        0.11      0.33 o
  -2   2  10        0.15       -0.04      0.29 o
  -1   2  10        1.02        0.78      0.33 o
   0   2  10        0.31        0.69      0.43 o
   1   2  10        0.56        0.36      0.40 o
  -3   3  10        1.25        1.00      0.41 o
  -2   3  10        1.87        2.39      0.45 o
  -1   3  10        2.27        1.52      0.37 o
   0   3  10        2.56        2.70      0.47 o
   1   3  10        0.37        1.00      0.58 o
  -3   4  10        2.44        2.00      0.41 o
  -2   4  10        0.37        0.38      0.33 o
  -1   4  10        1.31        1.91      0.65 o
   0   4  10        2.62        3.58      0.50 o
   1   4  10        3.53        3.98      0.71 o
  -3   5  10        0.75        1.22      0.52 o
  -2   5  10        3.52        3.83      0.61 o
  -1   5  10        0.49        0.88      0.36 o
   0   5  10        6.33        7.80      0.71 o
   1   5  10        0.90        1.47      0.62 o
  -3   6  10        1.43        0.81      0.49 o
  -2   6  10        0.09        0.25      0.40 o
  -1   6  10        0.67        0.71      0.36 o
   0   6  10        4.93        4.56      0.53 o
  -3   7  10        0.74        0.15      0.49 o
  -2   7  10        0.39        0.68      0.47 o
  -1   7  10        0.67        0.75      0.49 o
   0   7  10        3.39        3.98      0.58 o
  -2   8  10        0.80        1.71      0.52 o
  -1   8  10        3.06        2.55      0.53 o
   0   8  10        1.04        1.06      0.43 o
  -2   9  10        0.42        0.70      0.50 o
  -1   9  10        0.00        0.19      0.46 o
  -3   1  11        6.00        7.14      0.92 o
  -2   1  11        0.02        0.46      0.51 o
  -1   1  11        0.43       -0.03      0.44 o
   0   1  11        0.02        0.16      0.65 o
  -2   2  11        4.77        4.96      0.57 o
  -1   2  11        0.75        0.32      0.39 o
   0   2  11        0.12       -0.08      0.56 o
  -2   3  11        0.02       -0.11      0.45 o
  -1   3  11        0.82        0.64      0.45 o
   0   3  11        0.25        0.54      0.71 o
  -2   4  11        0.55        0.88      0.50 o
  -1   4  11        0.56        0.21      0.46 o
  -2   5  11        2.14        2.07      0.84 o
  -1   5  11        0.12        0.29      0.56 o
 
